# Supplementary material for: Pigmentary Markers in Danes – Associations with Quantitative Skin Colour, Nevi Count, Familial Atypical Multiple-Mole, and Melanoma Syndrome
Source: PLoS One. 2016 Mar 3;11(3):e0150381. doi: 10.1371/journal.pone.0150381 (PMC4777533; doi:10.1371/journal.pone.0150381)
Supplement: S3 Table — (XLSX) [file pone.0150381.s003.xlsx]

## Sheet: Pane 1_lm arm
S3 Table Linear and Generalized linear models
Linearized model, arm PPF as response
Call:
lm(formula = log10(arm) ~ ., data = ZTBA_arm_ref)
Residuals:
Min 1Q Median 3Q Max
-0.230936 -0.038654 0.001489 0.049047 0.181499
Coefficients:
	Estimate	Std. Error	t value	Pr(>|t|)	p cor (53)
(Intercept)	0.818534	0.0927559	8.825	6.76e-16	3.58147e-14
GenderM	-0.0396511	0.0121484	-3.264	0.0013	0.0689519
Age	0.0009936	0.0005471	1.816	0.0709	1
MonthNApril	-0.0010199	0.0357062	-0.029	0.9772	1
MonthNMay	0.0229036	0.0176709	1.296	0.1965	1
MonthNJune	0.0254986	0.0179136	1.423	0.1562	1
MonthNJuly	-0.132298	0.0911857	-1.451	0.1484	1
MonthNSeptember	-0.116045	0.0884687	-1.312	0.1912	1
Rs199355CT	0.0108626	0.0125048	0.869	0.3861	1
Rs199355T	0.0188601	0.0169598	1.112	0.2675	1
Rs258322T	0.0464646	0.0447526	1.038	0.3005	1
Rs258322TC	-0.003434	0.0136798	-0.251	0.8021	1
Rs401681T	-0.028094	0.0174389	-1.611	0.1088	1
Rs401681TC	-0.0245498	0.0129063	-1.902	0.0586	1
Rs1015362G	-0.070202	0.0430035	-1.632	0.1042	1
Rs1015362GA	-0.0137459	0.0365356	-0.376	0.7072	1
Rs1042522CG	0.0223862	0.022975	0.974	0.3311	1
Rs1042522G	0.0133514	0.0222575	0.6	0.5493	1
Rs1042602C	0.0194717	0.0205005	0.95	0.3434	1
Rs1042602CA	0.0156968	0.0195258	0.804	0.4224	1
Rs1393350AG	0.0043505	0.0303375	0.143	0.8861	1
Rs1393350G	0.0413446	0.0302586	1.366	0.1734	1
Rs1544410AG	-0.0010094	0.0172757	-0.058	0.9535	1
Rs1544410G	0.0117572	0.0179968	0.653	0.5143	1
Rs2031526AG	-0.0351066	0.0365466	-0.961	0.338	1
Rs2031526G	-0.0461376	0.0355201	-1.299	0.1955	1
Rs2228570AG	0.0091013	0.0154246	0.59	0.5558	1
Rs2228570G	-0.0091691	0.0163565	-0.561	0.5757	1
Rs2276288T	-0.0066504	0.0160875	-0.413	0.6798	1
Rs2276288TA	0.0025758	0.0146151	0.176	0.8603	1
Rs2284063G	-0.0060787	0.0248081	-0.245	0.8067	1
Rs2284063GA	0.0023418	0.0159259	0.147	0.8833	1
Rs2762464T	-0.0401958	0.0197673	-2.033	0.0434	1
Rs2762464TA	-0.016794	0.0198183	-0.847	0.3978	1
Rs3733542G	-0.0290499	0.0455222	-0.638	0.5241	1
Rs3733542GC	-0.0230132	0.046536	-0.495	0.6215	1
Rs4821767C	0.0317934	0.022115	1.438	0.1522	1
Rs4821767CA	0.0119934	0.0156153	0.768	0.4434	1
Rs4911414GT	-0.0226709	0.0214399	-1.057	0.2916	1
Rs4911414T	-0.0619528	0.0401565	-1.543	0.1245	1
Rs4911442AG	0.0211681	0.0179277	1.181	0.2392	1
Rs4911442G	0.0421868	0.0482963	0.873	0.3835	1
Rs6475555AG	0.0222397	0.0131974	1.685	0.0936	1
Rs6475555G	0.0045621	0.0166547	0.274	0.7844	1
Rs11614913CT	0.0120021	0.0125858	0.954	0.3415	1
Rs11614913T	0.02611	0.0173065	1.509	0.133	1
Rs12203592CT	-0.0149209	0.0174829	-0.853	0.3945	1
Rs12203592T	-0.141672	0.0931534	-1.521	0.1299	1
Rs12623857G	0.0257985	0.0284829	0.906	0.3662	1
Rs12623857GA	0.0297179	0.0299334	0.993	0.3221	1
Rs12896399GT	0.0045807	0.0158428	0.289	0.7728	1
Rs12896399T	0.00303	0.0163618	0.185	0.8533	1
groupR2+	-0.0652146	0.01383	-4.715	4.63e-06	0.000245309	**

## Sheet: Pane 2_lm buttock
S3 Table Linear and Generalized linear models
Linearized model, buttock PPF as response.
Call:
lm(formula = log10(buttock) ~ ., data = ZTBA_but_ref)
Residuals:
Min 1Q Median 3Q Max
-0.38939 -0.05775 -0.00118 0.06061 0.28120
Coefficients:
	Estimate	Std. Error	t value	Pr(>|t|)
(Intercept)	0.839471	0.131954	6.362	1.43e-09	7.56234e-08	***
GenderM	-0.0639552	0.0172822	-3.701	0.000281	0.0148834	*
Age	0.0001468	0.0007782	0.189	0.850628	1
MonthNApril	0.0575381	0.0507952	1.133	0.258733	1
MonthNMay	0.0332329	0.0251385	1.322	0.187743	1
MonthNJune	0.0146531	0.0254838	0.575	0.565965	1
MonthNJuly	-0.210553	0.12972	-1.623	0.106201	1
MonthNSeptember	-0.0899337	0.125855	-0.715	0.475734	1
Rs199355CT	0.0186834	0.0177892	1.05	0.294916	1
Rs199355T	0.0202939	0.0241268	0.841	0.401319	1
Rs258322T	0.0907818	0.0636646	1.426	0.15551	1
Rs258322TC	-0.0267615	0.0194608	-1.375	0.170688	1
Rs401681T	-0.0298939	0.0248084	-1.205	0.22969	1
Rs401681TC	-0.0176113	0.0183604	-0.959	0.338665	1
Rs1015362G	-0.0824376	0.0611763	-1.348	0.179394	1
Rs1015362GA	-0.038754	0.0519751	-0.746	0.456805	1
Rs1042522CG	-0.0099372	0.032684	-0.304	0.761428	1
Rs1042522G	-0.0275844	0.0316632	-0.871	0.384743	1
Rs1042602C	0.0201997	0.0291638	0.693	0.489379	1
Rs1042602CA	0.012832	0.0277772	0.462	0.644631	1
Rs1393350AG	-0.0139235	0.0431579	-0.323	0.747335	1
Rs1393350G	0.0128098	0.0430456	0.298	0.766341	1
Rs1544410AG	0.0411682	0.0245763	1.675	0.095539	1
Rs1544410G	0.0216006	0.025602	0.844	0.399884	1
Rs2031526AG	0.0277383	0.0519908	0.534	0.594288	1
Rs2031526G	0.0309164	0.0505305	0.612	0.54137	1
Rs2228570AG	0.0020204	0.0219429	0.092	0.926735	1
Rs2228570G	-0.0309636	0.0232685	-1.331	0.184863	1
Rs2276288T	-0.0188414	0.0228859	-0.823	0.411372	1
Rs2276288TA	-0.0139949	0.0207913	-0.673	0.501683	1
Rs2284063G	-0.0437211	0.0352918	-1.239	0.216914	1
Rs2284063GA	0.0145946	0.022656	0.644	0.520226	1
Rs2762464T	-0.02736	0.0281208	-0.973	0.331805	1
Rs2762464TA	-0.0083277	0.0281933	-0.295	0.768024	1
Rs3733542G	-0.114092	0.0647595	-1.762	0.079698	1
Rs3733542GC	-0.0978441	0.0662016	-1.478	0.141054	1
Rs4821767C	0.0114073	0.0314606	0.363	0.717309	1
Rs4821767CA	-0.0033177	0.0222141	-0.149	0.881433	1
Rs4911414GT	-0.0296516	0.0305001	-0.972	0.332185	1
Rs4911414T	-0.103507	0.0571262	-1.812	0.071565	1
Rs4911442AG	0.023254	0.0255038	0.912	0.363025	1
Rs4911442G	0.0791464	0.0687059	1.152	0.25077	1
Rs6475555AG	0.0056746	0.0187744	0.302	0.762787	1
Rs6475555G	-0.0030429	0.0236928	-0.128	0.897942	1
Rs11614913CT	0.0125776	0.0179044	0.702	0.483227	1
Rs11614913T	0.0362703	0.02462	1.473	0.142333	1
Rs12203592CT	0.0005949	0.0248711	0.024	0.98094	1
Rs12203592T	-0.200661	0.132519	-1.514	0.131618	1
Rs12623857G	-0.0144547	0.0405195	-0.357	0.721683	1
Rs12623857GA	-0.013148	0.0425829	-0.309	0.757836	1
Rs12896399GT	0.0136729	0.0225378	0.607	0.54479	1
Rs12896399T	0.0249114	0.0232761	1.07	0.285846	1
groupR2+	-0.0282771	0.0196744	-1.437	0.152273	1

## Sheet: Pane 3_glm nevi
S3 Table Linear and Generalized linear models
Number of nevi GLM
Call:
glm(formula = Nevi ~ ., data = ZTBgenReduxNEVI)
Deviance Residuals:
Min 1Q Median 3Q Max
-0.6987 -0.2432 -0.1006 0.2241 0.9954
Coefficients:
	Estimate	Std. Error	t value	Pr(>|t|)	p corr (48)
(Intercept)	1.06518	0.591908	1.8	0.07371	1
GenderM	-0.008378	0.065501	-0.128	0.89837	1
Age	-0.004947	0.003162	-1.564	0.11963	1
Rs199355CT	0.011631	0.072385	0.161	0.87254	1
Rs199355T	-0.05409	0.090964	-0.595	0.55289	1
Rs258322T	-0.074803	0.269156	-0.278	0.78142	1
Rs258322TC	0.006316	0.080802	0.078	0.93779	1
Rs401681T	-0.016874	0.092447	-0.183	0.85539	1
Rs401681TC	0.087259	0.073123	1.193	0.23442	1
Rs1015362G	0.381655	0.238676	1.599	0.11168	1
Rs1015362GA	0.307159	0.221162	1.389	0.16671	1
Rs1042522CG	0.069497	0.140054	0.496	0.62038	1
Rs1042522G	0.09515	0.135051	0.705	0.48206	1
Rs1042602C	0.019427	0.12751	0.152	0.87909	1
Rs1042602CA	0.06817	0.120672	0.565	0.57288	1
Rs1393350AG	-0.261452	0.137789	-1.897	0.05947	1
Rs1393350G	-0.265177	0.136926	-1.937	0.05446	1
Rs1544410AG	-0.063144	0.088171	-0.716	0.47489	1
Rs1544410G	-0.143195	0.09163	-1.563	0.11998	1
Rs2031526AG	-0.070207	0.241289	-0.291	0.77143	1
Rs2031526G	-0.042334	0.233999	-0.181	0.85665	1
Rs2228570AG	0.071347	0.092231	0.774	0.44027	1
Rs2228570G	-0.020469	0.096228	-0.213	0.8318	1
Rs2276288T	-0.114718	0.092106	-1.246	0.21467	1
Rs2276288TA	-0.1078	0.079945	-1.348	0.17932	1
Rs2284063G	-0.134737	0.141705	-0.951	0.34305	1
Rs2284063GA	0.007064	0.0847	0.083	0.93363	1
Rs2762464T	-0.176383	0.115728	-1.524	0.12935	1
Rs2762464TA	-0.191716	0.118632	-1.616	0.10795	1
Rs3733542G	-0.029527	0.209619	-0.141	0.88815	1
Rs3733542GC	-0.006383	0.216758	-0.029	0.97654	1
Rs4778241C	-0.371229	0.228595	-1.624	0.10625	1
Rs4778241CA	-0.399013	0.237805	-1.678	0.09522	1
Rs4821767C	-0.099001	0.114838	-0.862	0.38985	1
Rs4821767CA	-0.145316	0.081554	-1.782	0.07657	1
Rs4911414GT	0.132854	0.108277	1.227	0.22153	1
Rs4911414T	0.386506	0.222508	1.737	0.0842	1
Rs4911442AG	-0.035557	0.100287	-0.355	0.72337	1
Rs4911442G	0.525862	0.226943	2.317	0.02169	1
Rs6475555AG	-0.202722	0.071242	-2.846	0.00498	0.239141
Rs6475555G	-0.25783	0.087497	-2.947	0.00367	0.175932
Rs11614913CT	-0.052712	0.068678	-0.768	0.44384	1
Rs11614913T	0.079838	0.089624	0.891	0.3743	1
Rs12623857G	0.1313	0.157958	0.831	0.40701	1
Rs12623857GA	0.111296	0.165324	0.673	0.50174	1
Rs12896399GT	0.048156	0.087669	0.549	0.58353	1
Rs12896399T	-0.080602	0.092579	-0.871	0.38519	1
groupR2+	-0.163534	0.088342	-1.851	0.06589	1

## Sheet: Pane 4_glm A.nevi
S3 Table Linear and Generalized linear models
Atypical nevi GLM
Call:
glm(formula = A.nevi ~ ., data = ZTBgenReduxNEVI)
Deviance Residuals:
Min 1Q Median 3Q Max
-0.89133 -0.25865 -0.07923 0.24745 0.91238
Coefficients:
	Estimate	Std. Error	t value	Pr(>|t|)	p corr (48)
(Intercept)	1.10722	0.575968	1.922	0.056129	1
GenderM	-0.062103	0.062656	-0.991	0.322923	1
Age	-0.010609	0.003055	-3.473	0.000645	0.0309437
Rs199355CT	0.033901	0.069497	0.488	0.626274	1
Rs199355T	-0.100328	0.089413	-1.122	0.263319	1
Rs258322T	-0.164091	0.263464	-0.623	0.534187	1
Rs258322TC	0.053313	0.076598	0.696	0.487317	1
Rs401681T	0.038538	0.08582	0.449	0.65393	1
Rs401681TC	0.118192	0.069041	1.712	0.088627	1
Rs1015362G	0.551336	0.203942	2.703	0.007517	0.360838
Rs1015362GA	0.517734	0.170652	3.034	0.00277	0.132951
Rs1042522CG	-0.006875	0.135738	-0.051	0.959662	1
Rs1042522G	0.089748	0.131406	0.683	0.495491	1
Rs1042602C	0.009855	0.123467	0.08	0.936468	1
Rs1042602CA	0.042895	0.115605	0.371	0.711034	1
Rs1393350AG	-0.246695	0.131231	-1.88	0.061734	1
Rs1393350G	-0.369516	0.129885	-2.845	0.004954	0.237783
Rs1544410AG	-0.119978	0.082968	-1.446	0.149884	1
Rs1544410G	-0.210591	0.087742	-2.4	0.017404	0.835383
Rs2031526AG	0.030367	0.272725	0.111	0.911464	1
Rs2031526G	0.149032	0.263472	0.566	0.572335	1
Rs2228570AG	0.001868	0.087896	0.021	0.983066	1
Rs2228570G	-0.008608	0.091154	-0.094	0.924868	1
Rs2276288T	-0.063262	0.090124	-0.702	0.483613	1
Rs2276288TA	-0.060705	0.077609	-0.782	0.435121	1
Rs2284063G	-0.208552	0.135347	-1.541	0.125095	1
Rs2284063GA	-0.015352	0.081206	-0.189	0.850265	1
Rs2762464T	-0.149842	0.108541	-1.381	0.16913	1
Rs2762464TA	-0.205064	0.110719	-1.852	0.065638	1
Rs3733542G	-0.062311	0.185844	-0.335	0.737796	1
Rs3733542GC	-0.123592	0.194223	-0.636	0.525357	1
Rs4778241C	-0.309538	0.224233	-1.38	0.169157	1
Rs4778241CA	-0.327788	0.233598	-1.403	0.162267	1
Rs4821767C	-0.106685	0.108122	-0.987	0.325101	1
Rs4821767CA	-0.155673	0.078671	-1.979	0.049358	1
Rs4911414GT	0.072598	0.1045	0.695	0.488123	1
Rs4911414T	0.483334	0.189052	2.557	0.01139	0.546735
Rs4911442AG	-0.041065	0.094212	-0.436	0.663449	1
Rs4911442G	0.322602	0.214339	1.505	0.134041	1
Rs6475555AG	-0.071779	0.071329	-1.006	0.31561	1
Rs6475555G	-0.173798	0.084829	-2.049	0.041926	1
Rs11614913CT	-0.074896	0.064619	-1.159	0.24796	1
Rs11614913T	-0.022771	0.088062	-0.259	0.796257	1
Rs12623857G	0.154643	0.154016	1.004	0.316685	1
Rs12623857GA	0.079957	0.16219	0.493	0.622623	1
Rs12896399GT	0.021667	0.085593	0.253	0.800449	1
Rs12896399T	-0.069968	0.088544	-0.79	0.430438	1
groupR2+	-0.168237	0.083747	-2.009	0.046036	1

## Sheet: Pane 5_glm FAMM
S3 Table Linear and Generalized linear models
FAMMM GLM
Call:
glm(formula = FAMM ~ ., data = ZTBgenReduxFAMM)
Deviance Residuals:
Min 1Q Median 3Q Max
-0.72614 -0.24434 -0.06893 0.14928 0.93906
Coefficients:
	Estimate	Std. Error	t value	Pr(>|t|)	p corr (48)
(Intercept)	0.662333	0.706372	0.938	0.34979	1
GenderM	-0.137129	0.0638275	-2.148	0.03314	1
Age	-0.0125041	0.0030649	-4.08	7e-05	0.00336112
Rs199355CT	0.0245037	0.0699811	0.35	0.72667	1
Rs199355T	-0.0142533	0.0865134	-0.165	0.86934	1
Rs258322T	-0.130091	0.255105	-0.51	0.61077	1
Rs258322TC	-0.0101483	0.0762801	-0.133	0.89432	1
Rs401681T	0.0008619	0.085484	0.01	0.99197	1
Rs401681TC	-0.0080231	0.0667129	-0.12	0.90442	1
Rs1015362G	0.714479	0.270729	2.639	0.00911	0.437245
Rs1015362GA	0.558847	0.238826	2.34	0.02048	0.983137
Rs1042522CG	-0.115122	0.125965	-0.914	0.36209	1
Rs1042522G	0.0033448	0.12206	0.027	0.97817	1
Rs1042602C	0.0288328	0.127105	0.227	0.82083	1
Rs1042602CA	0.0885433	0.118845	0.745	0.45731	1
Rs1393350AG	-0.0775844	0.133239	-0.582	0.56116	1
Rs1393350G	-0.191281	0.139467	-1.372	0.17207	1
Rs1544410AG	-0.174273	0.0833582	-2.091	0.03809	1
Rs1544410G	-0.241075	0.0883283	-2.729	0.00704	0.337705
Rs2031526AG	-0.0659842	0.197482	-0.334	0.73871	1
Rs2031526G	-0.0124996	0.194281	-0.064	0.94878	1
Rs2228570AG	-0.0635265	0.0868663	-0.731	0.46563	1
Rs2228570G	-0.0678029	0.0906725	-0.748	0.45566	1
Rs2276288T	-0.105633	0.0908758	-1.162	0.24676	1
Rs2276288TA	-0.0409976	0.0803604	-0.51	0.61061	1
Rs2284063G	-0.0837416	0.138903	-0.603	0.54742	1
Rs2284063GA	-0.0157876	0.0862902	-0.183	0.85505	1
Rs2762464T	-0.106943	0.110226	-0.97	0.33336	1
Rs2762464TA	-0.066959	0.111661	-0.6	0.54956	1
Rs3733542G	0.17244	0.302651	0.57	0.56961	1
Rs3733542GC	0.136957	0.308605	0.444	0.65777	1
Rs4778241C	-0.0478314	0.439649	-0.109	0.9135	1
Rs4778241CA	-0.0350444	0.446492	-0.078	0.93753	1
Rs4821767C	-0.0197304	0.115751	-0.17	0.86486	1
Rs4821767CA	-0.0787405	0.0824453	-0.955	0.34094	1
Rs4911414GT	0.110417	0.114233	0.967	0.33516	1
Rs4911414T	0.63377	0.263299	2.407	0.01719	0.82494
Rs4911442AG	-0.0782826	0.0979152	-0.799	0.42515	1
Rs4911442G	-0.021485	0.312294	-0.069	0.94523	1
Rs6475555AG	-0.136273	0.0715228	-1.905	0.05848	1
Rs6475555G	-0.163075	0.0863652	-1.888	0.06075	1
Rs11614913CT	-0.0139412	0.0640713	-0.218	0.82802	1
Rs11614913T	0.0446014	0.0872219	0.511	0.60979	1
Rs12623857G	0.0562697	0.156698	0.359	0.71998	1
Rs12623857GA	-0.061756	0.166155	-0.372	0.71061	1
Rs12896399GT	0.0810152	0.0791926	1.023	0.3078	1
Rs12896399T	-0.0202469	0.0867328	-0.233	0.81571	1
groupR2+	-0.0836251	0.0814341	-1.027	0.30597	1
